# Supplementary material for: AI and the Future of Work: Assessing Occupational Social Status Perceptions Among University Students
Source: Behav Sci (Basel). 2026 Mar 4;16(3):362. doi: 10.3390/bs16030362 (PMC13024095; doi:10.3390/bs16030362)
Supplement: Supplementary file 1 [file behavsci-16-00362-s001.zip]

Archive with 1 entries (1 files):
- behavsci-4077180-supplementary.pdf
